# Supplementary material for: DNA Methylation of PGC-1α Is Associated With Elevated mtDNA Copy Number and Altered Urinary Metabolites in Autism Spectrum Disorder
Source: Front Cell Dev Biol. 2021 Jul 26;9:696428. doi: 10.3389/fcell.2021.696428 (PMC8352569; doi:10.3389/fcell.2021.696428)
Supplement: Supplementary Table 1 — Summary of demographic and phenotypic characteristics of participants used in this study. ASD, autism spectrum disorder. [file Table_1.xlsx]

## Sheet: Supplementary Table S1
Table S1: Summary of demographic, phenotypic characteristics and mitochondrial DNA copy number and deletion of participants used in this study.
Variable	ASD (N = 59)	Control (N= 40)	P value
Demography
Black	16	3
Mixed race	33	33
White	10	4
Birth year	2004 - 2011	2005 - 2009
ADOS-2 Module
1	34
2	15
3	10
ADOS-2 Severity Score
Moderate	45	`
High	12
Restricted/Repetititve Behaviour Score	4.14 ±1.80
Social Affect Score	11.20±3.75
Genes
MT-ND1	19,39±1,37	19,16±1,11	0.176558
MT-ND4	25,96±2,18	24,92±1,60	0.00399748
B2M	26,42±1,64	25,67±0,68	0
Mitochondrial DNA copy number	430.52±436.53	223.60±209.27	0.0023
Mitochondrial DNA deletion	249.74±442.23	153.15±235.87	0.162
ASD: Autism Spectrum Disorder; ADOS-2: Autism Diagnostic Observation Schedule, Second edition. The average for each demographic group and phenotypic characteristic is given for ASD and Control groups. P values of less than 0.05 were considered significant. The mean threshold cycle and standard deviation also shown as mean±standard deviation for the genes; mitochondrially encoded NADH: ubiquinone …

## Sheet: Supplementary Table S2
Table S2: Differentially methylated CpG sites (p<0.05, methylation range > 5%) of PGC-1α and STOML2 (n = 55 ASD, 44 controls) and GABPA, MFN2, FIS1 and OPA1 (n=22 ASD, 22 controls).
Gene	CpG number	CpG location	Chromosome Location	Mean %methylation (min-max)		Fold Difference in ASD	P value
				ASD	Control
PGC-1α	-13	5-Upstream	Chr4:23890918	19.44 (4.15 - 57.36)	13.36 (3.77 - 48.04)	1.44	0.0038
	-12	5-Upstream	Chr4:23890893	13.77 (1.89 - 44.39)	8,83 (2.18 - 33.55)	1.56	0.0015
	-11	5-Upstream	Chr4:23890860	9.77 (1.34 - 34.82)	6.17 (1.49 - 22.45)	1.58	0.0012
	1	Exon 1	Chr4:23889953	2.4 (0 - 9.32)	1.61 (0 - 1.58)	1.5	0.0093
	4	Intron 1	Chr4:23889882	2.23 (0 - 7.17)	1.40 (0 - 5.68)	1.57	0.0072
	5	Intron 1	Chr4:23889864	1.30 (0 - 7.55)	0.89 (0 - 3.91)	1.44	0.041
	33	Intron 1	Chr4:23888632	20.61 (1.96 - 65.08)	13.47 (0.96 - 58.65)	1.52	0.0093
	34	Intron 1	Chr4:23888584	23.69 (1.92 - 70.08)	14.56 (0.99 - 64.02)	1.62	0.0031
	141	Intron 2	Chr4:23875768	92.27 (82.65- 97.50)	94.26 (86.10- 98.77)	0.97	7.51×10^(-5)
	142	Intron 2	Chr4:23875691	95.3 (90 - 99.21)	96.21 (91.44 - 100)	0.99	0.0167
	757	Intron 12	Chr4:23796903	92.62 (86.67 - 96.37)	93.79 (86.81- 97.01)	0.98	0.0089
	781	3-UTR	Chr4:23794838	97.03 (93.01 - 100)	97.63 (93.88 - 100)	0.99	0.046
STOML2	31	Intron 2	Chr9:35102581	19.28 (10.09-35.42)	16.29 (7.86-40.08)	1.18355	0.01142
	43	Exon 5	Chr9:35101779	96.51(93.88-98.51)	96.11(93.90-97.76)	1.00427	0.04546
FIS1	34	Intron 1	Chr7:101244401	0.3 (0-1.27)	0.17 (0.06-0.35)	-1.76471	0.0388
MFN2	-224	5'UTR	Chr1:11979681	17.87 (3.91-53.21)	11.34 (1.91-49.26)	1.57584	0.04679
	-222	5'UTR	Chr1:11979736	17.12 (3.37 - 46.59)	10.59 (2.97-46.7)	1.61662	0.0319826
OPA1	1	Exon 1	Chr3:193593384	0.06 (0-0.43)	0.41 (0-1.46)	-6.83333	0.01522
	845	Intron 28	Chr3:193688210	97.05 (95.93-97.83)	97.36(96.48 - 98.27)	-1.00319	0.0388016
GABPA	-62	Intron 1	Chr21:25736425	2.5 (0-3.8)	1.47(0.6-6.8)	-1.69682	0.035987

## Sheet: Supplementary Table S3
Table S3A: Spearman correlation coefficients for urinary organic acids that correlate significantly with mtDNA copy number (n= 20 ASD, 13 controls). The most significant (p<0.01) correlations with r<-0.3 or r>0.3 are shown in bold, non-significant correlations are not shown. BCAA- Branched Chain Amino Acids, TCA - Tricarboxylic acid cycle.							Table S3B: Spearman correlation coefficients for urinary organic acids (n= 20 ASD, 13 controls) that correlate significantly with methylation at promoter of PGC-1α at the CpG#1 site.
Urinary Organic Acid	Spearman's Rho	P Value	Metabolic Pathway				Urinary Organic Acid	Spearman's Rho	P Value	Metabolic Pathway
Ethylmalonic Acid	0.453	0	Fatty Acid Oxidation				3-Hydroxy-3-methylglutaric acid	0.386	0.043	BCAA
4-Hydroxyhippuric acid	0.412	0.001	Phenylalanine				3-methylglutaconic acid	0.44	0.019
Vanillylmandelic acid	0.394	0.001					Citramalic acid	0.382	0.045	TCA
Homovanillic acid	0.388	0.002
2-hydroxyphenylacetic acid	0.303	0.016
4-hydroxybenzoic acid	-0.254	0.044
2,5-Furandicarboxylic acid	0.391	0.002	Glutamate
5-Hydroxymethyl-2-furoic acid	0.373	0.003
D/L-2-Hydroxyglutaric acid	0.33	0.008
2-Ketoglutaric acid	0.27	0.033
N-2-Furanylcarbonylglycine	0.391	0.002	Glycine/one carbon metabolism
Oxalic acid	0.36	0.004
Orotic acid	0.271	0.032
Uric acid	0.258	0.041
Quinolinic Acid	0.276	0.002	Tryptophan
Glutaric acid	0.277	0.028
3-Indoleacetic acid	-0.274	0.03
3-Hydroxy-3-methylglutaric acid	0.355	0.004	BCAA
3-Hydroxyisovaleric acid	-0.349	0.005
3-methylglutaconic acid
Aconitic acid	0.319	0.011	TCA
N-acetyl-aspartic acid	0.281	0.026
Citramalic acid	0.275	0.029
